# Supplementary material for: Dirofilaria sp. and Blood Meal Analysis in Mosquitoes Collected in Vojvodina and Mačva, and the First Report of Setaria tundra (Issaitshikoff & Rajewskaya, 1928) in Serbia
Source: Animals (Basel). 2024 Apr 23;14(9):1255. doi: 10.3390/ani14091255 (PMC11083277; doi:10.3390/ani14091255)
Supplement: Supplementary file 1 [file animals-14-01255-s001.zip]

Archive with 1 entries (1 files):
- animals-2950267-supplementary.xlsx
